# Supplementary material for: Genome-Wide Association Study of Psoriasis, Psoriatic Arthritis, Anti–TNF-α Response, and Polygenic Risk Score in a Russian Cohort
Source: Int J Mol Sci. 2026 May 15;27(10):4422. doi: 10.3390/ijms27104422 (PMC13207559; doi:10.3390/ijms27104422)
Supplement: Supplementary file 1 [file ijms-27-04422-s001.zip › Table S1.xlsx]

## Sheet: S1
Table S1. Top GWAS significant variants in the Russian psoriasis cohort.
CHR	SNP	BP (hg19)	P	Base
6	chr6:31251924:C:T	31251924	1.09333E-30	1
6	chr6:31936057:G:T	31936057	1.60239E-15	1
6	chr6:31521596:C:T	31521596	1.21891E-13	1
6	chr6:32552123:G:A	32552123	2.14111E-13	1
6	chr6:30969304:C:A	30969304	5.67352E-13	1
6	chr6:31364384:A:G	31364384	1.40141E-12	1
6	chr6:32188678:G:A	32188678	6.89956E-12	1
6	chr6:30932429:A:G	30932429	1.37258E-10	1
6	chr6:31472865:G:A	31472865	1.55512E-09	1
6	chr6:31145920:C:T	31145920	2.19117E-09	1
6	chr6:31367874:T:C	31367874	4.79055E-09	1
6	chr6:31238930:A:C	31238930	5.42817E-09	1
6	chr6:31296369:A:C	31296369	2.0255E-08	1
6	chr6:30815216:ACC:A	30815216	6.31805E-08	1
6	chr6:32575167:A:G	32575167	9.20533E-08	1
6	chr6:31275289:A:C	31275289	1.85303E-07	1
6	chr6:31192796:A:G	31192796	2.31614E-07	1
6	chr6:30496269:C:T	30496269	3.36824E-07	1
6	chr6:30137866:A:G	30137866	3.96839E-07	1
6	chr6:31880807:CA:C	31880807	9.33381E-07	1
6	chr6:31618723:A:C	31618723	1.54079E-06	1
6	chr6:32455439:C:T	32455439	1.63711E-06	1
6	chr6:32703313:G:A	32703313	2.48215E-06	1
6	chr6:30748618:ATT:A	30748618	3.19857E-06	1
6	chr6:31304225:A:G	31304225	3.33406E-06	1
11	chr11:128346389:T:C	128346389	3.87415E-06	1
7	chr7:57224400:C:T	57224400	4.73347E-06	1
6	chr6:30428436:A:C	30428436	6.47385E-06	1
6	chr6:31248432:A:G	31248432	6.63609E-06	1
2	chr2:108496215:G:T	108496215	6.71767E-06	1
6	chr6:32586420:A:G	32586420	7.39664E-06	1
6	chr6:31192963:T:C	31192963	9.7997E-06	1
6	chr6:32552075:A:G	32552075	1.11913E-05	1
6	chr6:31469591:G:A	31469591	1.15483E-05	1
6	chr6:31113275:A:G	31113275	1.22858E-05	1
6	chr6:32889593:A:G	32889593	1.39972E-05	1
6	chr6:32067012:CT:C	32067012	0.000015386	1
9	chr9:132970739:G:A	132970739	2.69077E-05	1
6	chr6:31095294:A:G	31095294	2.80882E-05	1
6	chr6:32011358:A:G	32011358	2.87035E-05	1
3	chr3:87732159:AT:A	87732159	3.21647E-05	1
17	chr17:78416493:A:G	78416493	3.45191E-05	1
2	chr2:205320942:G:T	205320942	3.47098E-05	1
17	chr17:2435714:C:T	2435714	4.27304E-05	1
12	chr12:115504776:T:C	115504776	5.42996E-05	1
11	chr11:132774300:T:C	132774300	0.000056829	1
15	chr15:55912528:C:T	55912528	5.94323E-05	1
18	chr18:47540664:A:AC	47540664	6.10111E-05	1
2	chr2:200304810:C:T	200304810	6.30586E-05	1
6	chr6:47720027:G:T	47720027	6.60341E-05	1
6	chr6:32210355:T:C	32210355	6.76144E-05	1
13	chr13:68246704:T:C	68246704	6.99147E-05	1
2	chr2:205224538:C:A	205224538	7.22938E-05	1
8	chr8:120934000:G:T	120934000	7.42992E-05	1
7	chr7:113938759:A:G	113938759	7.66158E-05	1
5	chr5:125705163:G:A	125705163	7.69941E-05	1
3	chr3:177524783:A:G	177524783	7.97145E-05	1
7	chr7:131730526:A:C	131730526	8.03808E-05	1
4	chr4:155379708:A:G	155379708	8.08673E-05	1
20	chr20:15624192:G:GGTTT	15624192	8.22121E-05	1
2	chr2:112265837:C:T	112265837	8.62724E-05	1
6	chr6:32680532:T:C	32680532	8.97496E-05	1
13	chr13:28076865:C:T	28076865	9.26813E-05	1
5	chr5:96110968:AAAAG:A	96110968	0.000104044	1
6	chr6:31067551:T:C	31067551	0.000109472	1
20	chr20:5516688:T:C	5516688	0.000114855	1
6	chr6:71680491:T:G	71680491	0.000119327	1
14	chr14:56958328:G:A	56958328	0.000122347	1
6	chr6:32223531:A:C	32223531	0.000122667	1
9	chr9:9785685:A:G	9785685	0.000139219	1
16	chr16:73752414:A:G	73752414	0.000139389	1
7	chr7:47201043:C:T	47201043	0.000139565	1
5	chr5:37809669:AT:A	37809669	0.000140257	1
6	chr6:168501423:G:A	168501423	0.000142848	1
5	chr5:103296777:G:A	103296777	0.000146621	1
6	chr6:6164887:C:T	6164887	0.000146838	1
6	chr6:31435991:C:T	31435991	0.000147066	1
6	chr6:30882203:T:C	30882203	0.000148151	1
7	chr7:146740851:A:G	146740851	0.000165507	1
6	chr6:31422893:A:G	31422893	0.000171839	1
3	chr3:72787994:T:C	72787994	0.00017258	1
12	chr12:30928847:C:T	30928847	0.000176225	1
6	chr6:32606978:G:A	32606978	0.000180534	1
1	chr1:83947959:G:A	83947959	0.000181821	1
6	chr6:30846865:T:TTTTATTTATTTA	30846865	0.000182942	1
19	chr19:47228990:T:C	47228990	0.000187688	1
3	chr3:87915969:C:T	87915969	0.000199968	1
6	chr6:31249361:G:A	31249361	0.000200022	1
4	chr4:63103857:C:T	63103857	0.000200625	1
12	chr12:30107273:T:C	30107273	0.000221151	1
10	chr10:2794452:AACACAC:A	2794452	0.000225207	1
13	chr13:67189769:C:A	67189769	0.000228691	1
6	chr6:31236652:T:G	31236652	0.000235498	1
11	chr11:4610067:T:C	4610067	0.000242772	1
17	chr17:51469656:A:G	51469656	0.000248219	1
1	chr1:184678038:T:C	184678038	0.000258277	1
6	chr6:31081205:T:C	31081205	0.000258467	1
14	chr14:90910777:T:C	90910777	0.000258946	1
3	chr3:124855691:C:T	124855691	0.000261989	1
13	chr13:49722122:A:C	49722122	0.000263462	1
2	chr2:1662181:A:G	1662181	0.00026637	1
12	chr12:105139116:A:G	105139116	0.000267497	1
9	chr9:78757975:C:T	78757975	0.000268523	1
4	chr4:14222514:C:T	14222514	0.000270458	1
6	chr6:32191339:C:T	32191339	0.000289125	1
18	chr18:24474009:T:C	24474009	0.000298316	1
2	chr2:241303251:G:A	241303251	0.000300933	1
7	chr7:49307150:T:C	49307150	0.000302749	1
5	chr5:2344502:C:T	2344502	0.000302895	1
1	chr1:241338314:C:T	241338314	0.000306687	1
18	chr18:45516866:C:T	45516866	0.000307745	1
7	chr7:49142375:A:AT	49142375	0.000312193	1
16	chr16:65180170:G:A	65180170	0.000316541	1
12	chr12:114178929:A:G	114178929	0.000318669	1
18	chr18:77568107:T:C	77568107	0.000319287	1
6	chr6:31800535:CAAAAAAAAAA:C	31800535	0.000320216	1
1	chr1:17561411:G:A	17561411	0.000322655	1
12	chr12:8701689:C:T	8701689	0.000323179	1
16	chr16:61176202:C:T	61176202	0.000328071	1
1	chr1:58381521:T:C	58381521	0.000332888	1
10	chr10:112379589:T:C	112379589	0.000333688	1
18	chr18:38657450:G:A	38657450	0.000333969	1
3	chr3:84681980:T:G	84681980	0.000334343	1
20	chr20:37780727:TG:T	37780727	0.000335526	1
6	chr6:30586031:G:A	30586031	0.000337671	1
10	chr10:100798230:A:G	100798230	0.00034489	1
4	chr4:20463678:A:G	20463678	0.000345145	1
6	chr6:29536465:C:T	29536465	0.000347209	1
22	chr22:43024410:C:T	43024410	0.000361825	1
13	chr13:100393920:G:A	100393920	0.000373579	1
5	chr5:78419809:T:C	78419809	0.000377896	1
20	chr20:46228667:G:A	46228667	0.000382574	1
17	chr17:2249272:C:T	2249272	0.00038867	1
6	chr6:32483142:A:C	32483142	0.000396253	1
5	chr5:13194609:A:G	13194609	0.0003969	1
1	chr1:19263783:A:G	19263783	0.000397025	1
